# Supplementary material for: Environmental Changes and the Impact on the Human Infections by Dengue, Chikungunya and Zika Viruses in Northern Brazil, 2010–2019
Source: Int J Environ Res Public Health. 2022 Oct 3;19(19):12665. doi: 10.3390/ijerph191912665 (PMC9566075; doi:10.3390/ijerph191912665)
Supplement: Supplementary file 1 [file ijerph-19-12665-s001.zip]

Archive with 1 entries (1 files):
- ijerph-1904862-supplementary.pdf
